# Supplementary material for: Genetic and biochemical characterization of a radical SAM enzyme required for post-translational glutamine methylation of methyl-coenzyme M reductase
Source: mBio. 2025 Jan 8;16(2):e03546-24. doi: 10.1128/mbio.03546-24 (PMC11796369; doi:10.1128/mbio.03546-24)
Supplement: Data set S1 — Amino acids found at McrA position 432 and coocurrence of MgmA. [file mbio.03546-24-s0001.xlsx]

## Sheet: MCR alignment 
Dataset S1: Amino acids found at McrA position 432 and co occurrence of MgmA
		Gln420 shown in green
		Amino Acid corresponding to M. acetivorans Thr432 in red
Accession number: coordinates	Organism	McrA Sequence surrounding Gln420	MgmA presence?		Amino acids in target position	MgmA presence
NC_003551.1:614665-616278 translation	Methanopyrus kandleri AV19	ETHFGGSQRAAVCAAAAGCST	Y		A	0.54
NC_008942.1:1082787-1084409 translation	Methanocorpusculum labreanum Z, complete sequence	EDHFGGSQRAAVLAAASGITT	N		C	0
NC_008942.1:c1595626-1593989 translation	Methanocorpusculum labreanum Z, complete sequence	EDHFGGSQRAAVLAAASGITT	N		G	0.86
NC_009634.1:896162-897799 translation	Methanococcus vannielii SB, complete sequence	EDHFGGSQRAAVAAAASGIGV	Y		S	0.03
NC_009635.1:1331171-1332805 translation	Methanococcus aeolicus Nankai-3, complete sequence	EDHFGGSQRAAVAAAAAGVSV	Y		T	0
NC_013407.1:153793-155427 translation	Methanocaldococcus vulcanius M7, complete sequence	EDHFGGSQRAAVTAAASGISV	Y
NC_013790.1:c2470293-2468704 translation	Methanobrevibacter ruminantium M1, complete sequence	ETHFGGSQRAAVVSAASGIST	N		A and G	0.69
NC_014122.1:c259990-258356 translation	Methanocaldococcus infernus ME, complete sequence	EDHFGGSQRAAVTAAASGISV	Y		S and T	0.01
NC_014408.1:c1394861-1393302 translation	Methanothermobacter marburgensis str. Marburg, complete sequence	EDHFGGSQRAAVAAAAAGCST	Y
NC_014408.1:c1425640-1424054 translation	Methanothermobacter marburgensis str. Marburg, complete sequence	EDQFGGSQRAAVVAAAAGCST	Y
NC_015416.1:c676960-675314 translation	Methanothrix soehngenii GP6, complete sequence	EDHFGGSQRAAVLAAASGITS	Y
NC_015562.1:455380-457008 translation	Methanotorris igneus Kol 5, complete sequence	EDHFGGSQRAAVTAAAAGCSV	Y
NC_015562.1:1238740-1240374 translation	Methanotorris igneus Kol 5, complete sequence	EDHFGGSQRAAVTAAAAGITT	Y
NC_015574.1:c2156724-2155102 translation	Methanobacterium paludis, complete sequence	ETQFGGSQRAAVTAAAAGCST	N
NC_017527.1:500605-502251 translation	Methanothrix harundinacea 6Ac, complete sequence	EDHFGGSQRSAVMAAASAIGS	Y
NC_019943.1:861973-863649 translation	Methanoregula formicica SMSP, complete sequence	EDHFGGSQRAAVMAAAAGLST	N
NZ_AGJL01000010.1:c13552-11921 translation	Methanotorris formicicus Mc-S-70 ctg185, whole genome shotgun sequence	EDHFGGSQRAAVAAAASGISV	N
NZ_AP025698.1:237731-239296 translation	Methanothermobacter tenebrarum strain RMAS chromosome, complete genome	ETQFGGSQRAAVAAAASACST	Y
NZ_AP027738.1:431168-432796 translation	Methanobacterium ferruginis strain NBRC 105197 chromosome, complete genome	EDHFGGSQRTAVVSAAAGCSV	Y
NZ_AP027738.1:c292504-290912 translation	Methanobacterium ferruginis strain NBRC 105197 chromosome, complete genome	EDQFGGSQRAAVVAAASGCST	Y
NZ_AQUK01000001.1:c1029483-1027849 translation	Methanocaldococcus villosus KIN24-T80 MetviDRAFT_contig1.1_C, whole genome shotgun sequence	EDHFGGSQRAAVTAAAAGISV	Y
NZ_AUMX01000016.1:48573-50210 translation	Methanocorpusculum bavaricum DSM 4179 H575DRAFT_scaffold00012.12_C, whole genome shotgun sequence	EDHFGGSQRAAVLAAASGIST	N
NZ_BFAX01000004.1:62434-64014 translation	Methanofervidicoccus abyssi strain HHB HHB02, whole genome shotgun sequence	EDHFGGSQRAAVTAAASGISV	N
NZ_CP009149.1:c1055889-1054273 translation	Methanocaldococcus bathoardescens strain JH146 chromosome, complete genome	EDHFGGSQRAAVTAAASGISV	Y
NZ_CP014265.1:c1666240-1664651 translation	Methanobrevibacter olleyae strain YLM1 chromosome, complete genome	ETHFGGSQRAAVISAASGIST	N
NZ_CP017768.1:1721510-1723135 translation	Methanobacterium subterraneum strain A8p chromosome, complete genome	EDHFGGSQRAAVVSAAAGCSV	Y
NZ_CP017768.1:c1550387-1548795 translation	Methanobacterium subterraneum strain A8p chromosome, complete genome	EDQFGGSQRAAVVAAASGCST	Y
NZ_CP026606.1:c1175560-1173923 translation	Methanococcus maripaludis strain DSM 2067 chromosome, complete genome	EDHFGGSQRAAVAAAASGIGV	Y
NZ_CP058560.1:154986-156566 translation	Methanobacterium alkalithermotolerans strain CAN chromosome, complete genome	EDHFGGSQRAAVASAAAGCST	N
NZ_CP064324.1:c1041932-1040373 translation	Methanothermobacter thermautotrophicus strain Delta H chromosome, complete genome	EDHFGGSQRAAVAAAAAGCST	Y
NZ_CP064324.1:c1072698-1071112 translation	Methanothermobacter thermautotrophicus strain Delta H chromosome, complete genome	EDQFGGSQRAAVVAAAAGCST	Y
NZ_CP104550.1:c1413650-1412046 translation	Methanothermobacter wolfeii strain DSM 2970 chromosome, complete genome	EDHFGGSQRAAVAAAAAGCST	Y
NZ_CP104550.1:c1444470-1442884 translation	Methanothermobacter wolfeii strain DSM 2970 chromosome, complete genome	EDQFGGSQRAAVVAAAAGCST	Y
NZ_JAGGKL010000005.1:16012-17604 translation	Methanobacterium petrolearium strain DSM 22353 Ga0451172_05, whole genome shotgun sequence	EDQFGGSQRAAICAAASGCST	Y
NZ_JAGGKL010000009.1:19479-21107 translation	Methanobacterium petrolearium strain DSM 22353 Ga0451172_09, whole genome shotgun sequence	EDHFGGSQRAAVVSAAAGCST	N
NZ_JAGGLN010000004.1:c157455-155866 translation	Methanobacterium aggregans strain DSM 29428 Ga0451181_04, whole genome shotgun sequence	ETQFGGSQRAAVAAAAAGCST	Y
NZ_JAIOUQ010000007.1:350266-351894 translation	Methanobacterium spitsbergense strain VT NODE_2_length_383961_cov_223.124471, whole genome shotgun sequence	EDHFGGSQRAAVASAAAGCST	N
NZ_JALKIF010000018.1:3508-5148 translation	Methanobacterium alcaliphilum strain DSM 3459 NODE_18_length_33017_cov_118.796_ID_1835, whole genome shotgun sequence	ETQFGGSQRAAVVAAASGCST	N
NZ_JANUCQ010000001.1:c256122-254527 translation	Methanococcus voltae PS Ga0416752_01, whole genome shotgun sequence	EDHFGGSQRAAVAAAAAGISV	N
NZ_JAPTGB010000010.1:c30750-29077 translation	Methanocorpusculum petauri strain MG NODE_10_length_85210_cov_318.341, whole genome shotgun sequence	EDHFGGSQRAAVLAAACGTTT	N
NZ_JAPTGC010000009.1:c5339-3666 translation	Methanocorpusculum vombati strain CW153 NODE_9_length_67254_cov_269.608, whole genome shotgun sequence	EDHFGGSQRAAVLAAACGTTT	N
NZ_JAQXHQ010000015.1:c50452-48812 translation	MAG: Methanobrevibacter boviskoreani isolate SUG2185 k141_2154710, whole genome shotgun sequence	ETQFGGSQRAAVTAAASGCCT	N
NZ_JARBXM010000001.1:940864-942444 translation	Candidatus Methanosphaera massiliense strain Vir-13MRS Methanosphaera_massiliense_seq_1, whole genome shotgun sequence	EDHFGGSQRAAVLAAGAGCSV	N
NZ_JONQ01000011.1:95186-96865 translation	Methermicoccus shengliensis DSM 18856 BP07DRAFT_scaffold00004.4_C, whole genome shotgun sequence	EDQFGGSQRAAVVAAAAGIAT	N
NZ_JQJK01000015.1:124057-125694 translation	Methanobacterium veterum strain MK4 EJ01DRAFT_scaffold00006.6_C, whole genome shotgun sequence	EDQFGGSQRAAVTAAAAGCST	Y
NZ_JQKN01000002.1:c428526-426898 translation	Methanobacterium arcticum strain M2 EI99DRAFT_scaffold00002.2_C, whole genome shotgun sequence	ESHFGGSQRAAVAAAAAGCST	N
NZ_JQKN01000013.1:61396-63033 translation	Methanobacterium arcticum strain M2 EI99DRAFT_scaffold00010.10_C, whole genome shotgun sequence	EDQFGGSQRAAVTAAAAGCST	Y
NZ_KK211377.1:87680-89269 translation	Methanobrevibacter wolinii SH T523DRAFT_scaffold00003.3, whole genome shotgun sequence	ETQFGGSQRAAVVAAAAGIST	N
NZ_KN050693.1:338234-339862 translation	Methanobacterium veterum strain MK4 EJ01DRAFT_scaffold00001.1, whole genome shotgun sequence	ESHFGGSQRAAVAAAAAGCST	N
NZ_LMVM01000001.1:109335-110963 translation	Methanobacterium bryantii strain M.o.H. contig_1, whole genome shotgun sequence	ESHFGGSQRAAVAAAAAGCST	N
NZ_LMVM01000041.1:27855-29492 translation	Methanobacterium bryantii strain M.o.H. contig_9, whole genome shotgun sequence	EDQFGGSQRAAVTAAAAGCST	Y
NZ_LMVN01000008.1:20154-21740 translation	Methanosphaera cuniculi strain 1R-7 contig_15, whole genome shotgun sequence	EDHFGGSQRAAVLAAGAGCSV	N
NZ_LN734822.1:2211971-2213596 translation	Methanobacterium formicicum isolate Mb9 chromosome I, complete sequence	EDHFGGSQRTAVVSAAAGCSV	Y
NZ_LR698975.1:379793-381376 translation	Methanosphaera stadtmanae isolate MGYG-HGUT-02164 chromosome 1	EDHFGGSQRAAVLAAGAGCSV	N
NZ_LR792632.1:c308895-307261 translation	Methanocaldococcus lauensis strain SG7 chromosome I, complete sequence	EDHFGGSQRAAVTAAAAGITV	Y
NZ_LT607756.1:c2063780-2062191 translation	Methanobacterium congolense isolate Buetzberg chromosome I, complete sequence	ETQFGGSQRAAVAAAAAGCST	Y
NZ_MRZU01000004.1:450895-452541 translation	Methanonatronarchaeum thermophilum strain AMET1 AMET1_4, whole genome shotgun sequence	EAHFGGSQRAAVVAASAGVAA	N
NZ_MRZU01000004.1:452825-454456 translation	Methanonatronarchaeum thermophilum strain AMET1 AMET1_4, whole genome shotgun sequence	ETHFGGSQRAAIGGIAAGVTV	N
NZ_MZGU01000004.1:168236-169876 translation	Methanobrevibacter woesei strain DSM 11979 MBBWO_contig000004, whole genome shotgun sequence	ETHFGGSQRAAVVSAAAGIST	N
NZ_OX296583.1:c1029327-1027690 translation	Methanothermococcus thermolithotrophicus DSM 2095 isolate M. thermolithotrophicus DSM 2095 chromosome Mth-contig-1	EDHFGGSQRAAVAAAASGISV	Y
NZ_QGMY01000019.1:c40068-38398 translation	Methanospirillum lacunae strain Ki8-1 DSM22751_19, whole genome shotgun sequence	EDHFGGSQRAAVLAAASGIST	N
NZ_QREL01000001.1:181470-183056 translation	Methanothermobacter defluvii strain DSM 7466 Ga0215653_11, whole genome shotgun sequence	EDQFGGSQRAAVVAAAAGCST	Y
NZ_QREL01000001.1:212247-213806 translation	Methanothermobacter defluvii strain DSM 7466 Ga0215653_11, whole genome shotgun sequence	EDHFGGSQRAAVAAAAAGCST	Y
NC_015216.1:2316137-2317762 translation	Methanobacterium lacus, complete sequence	EDHFGGSQRACVAAAAAGCST	N
NC_000909.1:76847-78478 translation	Methanocaldococcus jannaschii DSM 2661, complete sequence	EDHFGGSQRAGVTAAAAGCSV	Y
NC_000909.1:771843-773477 translation	Methanocaldococcus jannaschii DSM 2661, complete sequence	EDHFGGSQRAGVTAAAAGITT	Y
NC_007796.1:2424740-2426410 translation	Methanospirillum hungatei JF-1, complete sequence	EDHFGGSQRAGVIAAASGLSV	Y
NC_008553.1:c590534-588888 translation	Methanothrix thermoacetophila PT, complete sequence	EDHFGGSQRAGVTAAASGITC	Y
NC_009051.1:357590-359263 translation	Methanoculleus marisnigri JR1, complete sequence	EDHFGGSQRAGVIAAASGLTT	Y
NC_009051.1:c584641-582968 translation	Methanoculleus marisnigri JR1, complete sequence	EDHFGGSQRAGVLAAACGLSS	Y
NC_013156.1:883929-885563 translation	Methanocaldococcus fervens AG86, complete sequence	EDHFGGSQRAGVTAAAAGITT	Y
NC_013156.1:c393469-392654 translation	Methanocaldococcus fervens AG86, complete sequence	EDHFGGSQRAGVTAAAAGCSV	Y
NC_013407.1:1177752-1179383 translation	Methanocaldococcus vulcanius M7, complete sequence	EDHFGGSQRAGVTAAAAGCSV	Y
NC_014507.1:c2009421-2007769 translation	Methanolacinia petrolearia DSM 11571, complete sequence	EDHFGGSQRAGVMAAACGLST	Y
NC_014507.1:c2417171-2415573 translation	Methanolacinia petrolearia DSM 11571, complete sequence	EDHFGGSQRAGVMAAACGLTC	Y
NC_015636.1:c975691-974060 translation	Methanothermococcus okinawensis IH1, complete sequence	EDHFGGSQRAGVVAAASGISV	Y
NC_018227.2:1766092-1767765 translation	Methanoculleus bourgensis MS2 chromosome I, complete sequence	EDHFGGSQRAGVIAAASGLTT	Y
NC_018227.2:c1548508-1546835 translation	Methanoculleus bourgensis MS2 chromosome I, complete sequence	EDHFGGSQRAGVIAAASGLTT	Y
NZ_AGJL01000024.1:16451-18079 translation	Methanotorris formicicus Mc-S-70 ctg163, whole genome shotgun sequence	EDHFGGSQRAGVVAAAAGCSV	N
NZ_AP019781.1:480478-482151 translation	Methanoculleus chikugoensis strain MG62 chromosome, complete genome	EDHFGGSQRAGVIAAASGLTT	Y
NZ_AP019781.1:c716212-714539 translation	Methanoculleus chikugoensis strain MG62 chromosome, complete genome	EDHFGGSQRAGVLAAACGLST	Y
NZ_BBBG01000001.1:279191-280909 translation	Methanogenium cariaci JCM 10550, whole genome shotgun sequence	EDHFGGSQRAGVMAAACGLTC	N
NZ_BCNW01000001.1:1285197-1286870 translation	Methanofollis ethanolicus strain JCM 15103, whole genome shotgun sequence	EDHFGGSQRAGVMAAASGLST	Y
NZ_BCNW01000001.1:c672951-671278 translation	Methanofollis ethanolicus strain JCM 15103, whole genome shotgun sequence	EDHFGGSQRAGVIAAASGLST	Y
NZ_BCNX01000007.1:97852-99525 translation	Methanoculleus thermophilus strain CR-1, whole genome shotgun sequence	EDHFGGSQRAGVIAAASGLTA	Y
NZ_BCNX01000007.1:c330158-328485 translation	Methanoculleus thermophilus strain CR-1, whole genome shotgun sequence	EDHFGGSQRAGVIAAASGLST	Y
NZ_BCNY01000014.1:c37950-36277 translation	Methanoculleus horonobensis strain JCM 15517, whole genome shotgun sequence	EDHFGGSQRAGVLAAASGLSA	N
NZ_BCNY01000015.1:673817-675490 translation	Methanoculleus horonobensis strain JCM 15517, whole genome shotgun sequence	EDHFGGSQRAGVIAAASGLTT	Y
NZ_CM001436.1:c2995361-2993709 translation	Methanoplanus limicola DSM 2279 chromosome, whole genome shotgun sequence	EDHFGGSQRAGVMAAACGLST	Y
NZ_CM001555.1:c506987-505314 translation	Methanofollis liminatans DSM 4140 chromosome, whole genome shotgun sequence	EDHFGGSQRAGVIAAASGLST	Y
NZ_CM001555.1:c1719177-1717504 translation	Methanofollis liminatans DSM 4140 chromosome, whole genome shotgun sequence	EDHFGGSQRAGVMAAASGLST	Y
NZ_CP009149.1:c504700-503069 translation	Methanocaldococcus bathoardescens strain JH146 chromosome, complete genome	EDHFGGSQRAGVTAAAAGCSV	Y
NZ_CP036172.1:803539-805209 translation	Methanofollis aquaemaris strain N2F9704 chromosome, complete genome	EDHFGGSQRAGVMAAACGLTC	Y
NZ_CP036172.1:1293415-1295088 translation	Methanofollis aquaemaris strain N2F9704 chromosome, complete genome	EDHFGGSQRAGVIAAASGLST	Y
NZ_CP037968.1:876290-877960 translation	Methanofollis formosanus strain ML15 chromosome	EDHFGGSQRAGVMAAACGLTC	Y
NZ_CP037968.1:1404506-1406179 translation	Methanofollis formosanus strain ML15 chromosome	EDHFGGSQRAGVIAAASGLSS	Y
NZ_CP091092.1:275375-276973 translation	Methanomicrobium antiquum strain DSM 21220 chromosome, complete genome	EDHFGGSQRAGVMAAACGLSC	Y
NZ_CP096115.1:2159092-2160744 translation	Methanoplanus endosymbiosus strain DSM 3599 chromosome, complete genome	EDHFGGSQRAGVMAAACGLST	Y
NZ_CP109831.1:1676215-1677888 translation	Methanoculleus submarinus strain DSM 15122 chromosome, complete genome	EDHFGGSQRAGVIAAASGLTT	Y
NZ_CP109831.1:c1903267-1901594 translation	Methanoculleus submarinus strain DSM 15122 chromosome, complete genome	EDHFGGSQRAGVLAAACGLSS	Y
NZ_CP113361.1:590382-592040 translation	Methanogenium organophilum strain DSM 3596 chromosome, complete genome	EDHFGGSQRAGVMAAACGLTC	Y
NZ_CP113361.1:c668801-667179 translation	Methanogenium organophilum strain DSM 3596 chromosome, complete genome	EDHFGGSQRAGVMAAACGLTC	Y
NZ_CP137642.1:493417-495090 translation	Methanoculleus receptaculi strain DSM 18860 chromosome, complete genome	EDHFGGSQRAGVIAAACGLST	Y
NZ_CP137642.1:561510-563183 translation	Methanoculleus receptaculi strain DSM 18860 chromosome, complete genome	EDHFGGSQRAGVIAAACGLST	Y
NZ_JABXWR010000001.1:884371-886044 translation	Methanofollis tationis strain DSM 2702 Contig1, whole genome shotgun sequence	EDHFGGSQRAGVIAAASGLST	Y
NZ_JABXWR010000001.1:2002418-2004091 translation	Methanofollis tationis strain DSM 2702 Contig1, whole genome shotgun sequence	EDHFGGSQRAGVIAAASGLSV	Y
NZ_JAKELO010000002.1:793993-795651 translation	Methanogenium marinum strain DSM 15558 Mgmar-contig02, whole genome shotgun sequence	EDHFGGSQRAGVMAAACGLTC	Y
NZ_JAKELO010000002.1:c889899-888301 translation	Methanogenium marinum strain DSM 15558 Mgmar-contig02, whole genome shotgun sequence	EDHFGGSQRAGVMAAACGLTC	Y
NZ_JWHL01000011.1:c61477-59804 translation	Methanocalculus chunghsingensis strain K1F9705b K1F9705b_contig28, whole genome shotgun sequence	EDHFGGSQRAGVLAAACGLST	Y
NZ_JXOJ01000001.1:172864-174537 translation	Methanoculleus sediminis strain S3Fa S3Fa_contig_1, whole genome shotgun sequence	EDHFGGSQRAGVIAAASGLTC	Y
NZ_JXOJ01000001.1:c410165-408492 translation	Methanoculleus sediminis strain S3Fa S3Fa_contig_1, whole genome shotgun sequence	EDHFGGSQRAGVLAAASGLSA	Y
NZ_KN360941.1:63499-65016 translation	Methanolacinia paynteri strain DSM 2545 PGA_scaffold_34, whole genome shotgun sequence	EDHFGGSQRAGVMAAACGLTC	N
NZ_KN360943.1:c68629-66977 translation	Methanolacinia paynteri strain DSM 2545 PGA_scaffold_37, whole genome shotgun sequence	EDHFGGSQRAGVMAAACGLST	N
NZ_LHQS01000002.1:c246740-245067 translation	Methanoculleus taiwanensis strain CYW4 CYW4_contig_2, whole genome shotgun sequence	EDHFGGSQRAGVLAAACGLST	N
NZ_LTBL01000001.1:c114077-112419 translation	Methanovulcanius yangii strain CYW5 unitig_0, whole genome shotgun sequence	EDHFGGSQRAGVMAAACGLTC	Y
NZ_LTBL01000001.1:c1310439-1308841 translation	Methanovulcanius yangii strain CYW5 unitig_0, whole genome shotgun sequence	EDHFGGSQRAGVMAAACGLTC	Y
NZ_OX296583.1:c1675560-1674007 translation	Methanothermococcus thermolithotrophicus DSM 2095 isolate M. thermolithotrophicus DSM 2095 chromosome Mth-contig-1	EDHFGGSQRTGVVAAAAGCSV	Y
NZ_PGCL01000001.1:56432-58105 translation	Methanofollis fontis strain FWC-SCC2 FWC-SCC2_1_length_763690, whole genome shotgun sequence	EDHFGGSQRAGVIAAASGLSS	N
NZ_PGCL01000002.1:c11574-9901 translation	Methanofollis fontis strain FWC-SCC2 FWC-SCC2_2_length_618631, whole genome shotgun sequence	EDHFGGSQRAGVIAAASGLSS	N
NZ_QGMZ01000018.1:c275358-273688 translation	Methanospirillum stamsii strain Pt1 DSM26304_18, whole genome shotgun sequence	EDHFGGSQRAGVIAAASGLST	Y
NZ_VOTZ01000012.1:11125-12798 translation	Methanocalculus taiwanensis strain P2F9704a SEQ12, whole genome shotgun sequence	EDHFGGSQRAGVMAAACGLST	Y
NC_009515.1:c865940-864384 translation	Methanobrevibacter smithii ATCC 35061	ETHFGGSQRASVISAAAGCST	N
NC_009515.1:c979132-977492 translation	Methanobrevibacter smithii ATCC 35061, complete sequence	ETHFGGSQRASVISAAAGCST	N
NC_009712.1:c552895-551249 translation	Methanoregula boonei 6A8, complete sequence	EDHFGGSQRASVLAAASGISA	N
NC_011832.1:2456776-2458425 translation	Methanosphaerula palustris E1-9c, complete sequence	EDHFGGSQRASVIAAASGLTT	N
NC_015216.1:339010-340596 translation	Methanobacterium lacus, complete sequence	ETIFGGSQRASIVAAAAGAST	N
NZ_AUMX01000003.1:29876-31513 translation	Methanocorpusculum bavaricum DSM 4179 H575DRAFT_scaffold00003.3_C, whole genome shotgun sequence	EDHFGGSQRASVLAAASGITT	N
NZ_CAJVUI010000001.1:c250763-249123 translation	Methanobrevibacter oralis strain YH, whole genome shotgun sequence	ETHFGGSQRSSVISAAAGAST	N
NZ_CAJVUI010000009.1:16946-18499 translation	Methanobrevibacter oralis strain YH, whole genome shotgun sequence	ETHFGGSQRASVVSAAAGCST	N
NZ_CP009520.1:c4369937-4368231 translation	Methanosarcina vacuolata Z-761 chromosome, complete genome	EDHFGGSQRASVLAAAAGIAS	N
NZ_CP014265.1:1342456-1344090 translation	Methanobrevibacter olleyae strain YLM1 chromosome, complete genome	EDHFGGSQRASVISAAAGCSV	N
NZ_CP058560.1:c1037055-1035469 translation	Methanobacterium alkalithermotolerans strain CAN chromosome, complete genome	ETIFGGSQRASIVAAAAGAST	N
NZ_FMXB01000003.1:109021-110574 translation	Methanobrevibacter millerae strain DSM 16643, whole genome shotgun sequence	ETHFGGSQRASVISAAAGCST	N
NZ_FMXB01000013.1:7813-9453 translation	Methanobrevibacter millerae strain DSM 16643, whole genome shotgun sequence	ETHFGGSQRASVISAAAGAST	N
NZ_JAGGKR010000001.1:1108397-1110064 translation	Methanolinea mesophila strain DSM 23604 Ga0451175_01, whole genome shotgun sequence	EDHFGGSQRASVLAAASGISC	N
NZ_JAIOUQ010000003.1:c149347-147758 translation	Methanobacterium spitsbergense strain VT NODE_1_length_700082_cov_249.859188, whole genome shotgun sequence	ETIFGGSQRASIVAAAAGCAT	N
NZ_JALJYG010000001.1:11999-13672 translation	Methanocalculus alkaliphilus strain AMF2 Ga0466809_01, whole genome shotgun sequence	EDHFGGSQRASVLAAASGIST	N
NZ_JALKIF010000022.1:c1926-370 translation	Methanobacterium alcaliphilum strain DSM 3459 NODE_22_length_5786_cov_115.25_ID_2159, whole genome shotgun sequence	EDHFGGSQRASVVSAAAGAST	N
NZ_JARFPK010000021.1:c7523-5877 translation	Candidatus Methanocrinis natronophilus strain Mx NODE_48_length_39362_cov_6.55137_ID_81, whole genome shotgun sequence	EDHFGGSQRASVLAAASGISS	N
NZ_JARFPL010000003.1:52030-53676 translation	Candidatus Methanocrinis alkalitolerans strain M04Ac NODE_3_length_97498_cov_102.321492, whole genome shotgun sequence	EDHFGGSQRASVLAAASGISS	N
NZ_JAWDKA010000006.1:44724-46361 translation	Methanorbis furvi strain Ag1 McpAg1_6, whole genome shotgun sequence	EDHFGGSQRASVLAAACGTTT	N
NZ_JAWDKB010000005.1:c107435-105798 translation	Methanorbis rubei strain Cs1 McpCs1_5, whole genome shotgun sequence	EDHFGGSQRASVLAAACGTTT	N
NZ_JOMF01000006.1:c126906-125308 translation	Methanomicrobium mobile BP T502DRAFT_scaffold00003.3_C, whole genome shotgun sequence	EDHFGGSQRASVLAASCGITT	N
NZ_JXMW01000002.1:c55662-54043 translation	Methanobrevibacter arboriphilus JCM 13429 = DSM 1125 strain DH1 MBBAR_2c, whole genome shotgun sequence	ETQFGGSQRASVVSAAAGCAT	N
NZ_LN734822.1:c2030796-2029195 translation	Methanobacterium formicicum isolate Mb9 chromosome I, complete sequence	ETIFGGSQRASIVAAAAGCST	Y
NZ_LWMT01000244.1:29341-30981 translation	Methanobrevibacter filiformis strain DSM 11501 MBFIL_contig000244, whole genome shotgun sequence	ETQFGGSQRASVVSAAAGIST	N
NZ_LWMV01000094.1:23761-25383 translation	Methanobrevibacter curvatus strain DSM 11111 MBCUR_contig000094, whole genome shotgun sequence	ETQFGGSQRASVVSAAAGIST	N
NZ_LWMW01000054.1:11268-12860 translation	Methanobrevibacter cuticularis strain DSM 11139 MBCUT_contig000054, whole genome shotgun sequence	ETQFGGSQRASVVSAAAGCST	N
NZ_MZGS01000024.1:c68995-67355 translation	Methanobrevibacter thaueri strain DSM 11995 MBBTH_contig000024, whole genome shotgun sequence	ETHFGGSQRASVISAAAGCST	N
NZ_RKRG01000001.1:c153347-151707 translation	Methanobrevibacter gottschalkii DSM 11977 Ga0244664_11, whole genome shotgun sequence	ETHFGGSQRASVISAAAGCST	N
NZ_RKRG01000002.1:c240235-238601 translation	Methanobrevibacter gottschalkii DSM 11977 Ga0244664_12, whole genome shotgun sequence	ETHFGGSQRASVVSAAAGCST	N
NC_003552.1:c5598387-5596678 translation	Methanosarcina acetivorans C2A, complete sequence	EDHFGGSQRATVLAAASGVAC	N
NC_003901.1:c1469869-1468160 translation	Methanosarcina mazei Go1, complete sequence	EDHFGGSQRATVLAAASGVAC	N
NC_007955.1:c2545676-2543961 translation	Methanococcoides burtonii DSM 6242, complete sequence	EDHFGGSQRATVLSAAAGSAT	N
NC_009464.1:c1034992-1033349 translation	Methanocella arvoryzae MRE50, complete sequence	EDHFGGSQRATVLSAAAGVTT	N
NC_013665.1:507654-509300 translation	Methanocella paludicola SANAE, complete sequence	EDHFGGSQRATVLSAAAGVTT	N
NC_014002.1:c639584-637866 translation	Methanohalophilus mahii DSM 5219, complete sequence	EDHFGGSQRATVLSAAAGSAG	N
NC_014253.1:c861007-859313 translation	Methanohalobium evestigatum Z-7303, complete sequence	EDHFGGSQRATVLSAAAGSAT	N
NC_015676.1:936550-938265 translation	Methanosalsum zhilinae DSM 4017, complete sequence	EDHFGGSQRATVLSAAAGSAT	N
NC_017034.1:886244-887884 translation	Methanocella conradii HZ254, complete sequence	EDHFGGSQRATVLAAASGVTT	N
NC_019943.1:2552122-2553768 translation	Methanoregula formicica SMSP, complete sequence	ESHFGGSQRATVLAAASGVST	N
NC_019977.1:1659823-1661535 translation	Methanomethylovorans hollandica DSM 15978, complete sequence	EDHFGGSQRATVLSAAAGAAT	N
NC_020913.1:363812-365392 translation	Candidatus Methanomethylophilus alvi Mx1201, complete sequence	ETHFGGSQRATVTAASTGIAG	N
NZ_AZAJ01000001.1:c2320348-2318633 translation	Methanolobus tindarius DSM 2278 MettiDRAFT_Contig28.1_C, whole genome shotgun sequence	EDHFGGSQRATSLSAAAGSAV	N
NZ_CAJE01000012.1:129058-130623 translation	Methanomassiliicoccus luminyensis B10, whole genome shotgun sequence	ETHFGGSQRATVAAAATGIGC	N
NZ_CP009501.1:1993626-1995338 translation	Methanosarcina thermophila TM-1 chromosome, complete genome	EDHFGGSQRATVLAAAAGVAT	N
NZ_CP009506.1:4855544-4857253 translation	Methanosarcina siciliae T4/M chromosome, complete genome	EDHFGGSQRATVLAAASGVAC	N
NZ_CP009515.1:c197569-195857 translation	Methanosarcina lacustris Z-7289 chromosome, complete genome	EDHFGGSQRATVLAAAAGVAC	N
NZ_CP009516.1:105660-107369 translation	Methanosarcina horonobensis HB-1 = JCM 15518 strain HB-1 chromosome, complete genome	EDHFGGSQRATVLAAAAGVAC	N
NZ_CP009530.1:c2981198-2979489 translation	Methanosarcina barkeri 227 chromosome, complete genome	EDHFGGSQRATVLAAAAGVAC	N
NZ_CP010070.1:210684-212264 translation	Candidatus Methanoplasma termitum strain MpT1 chromosome, complete genome	ETHFGGSQRATVAAATTGIAG	N
NZ_CP017881.1:c1577444-1575726 translation	Methanohalophilus portucalensis strain FDF-1T chromosome	EDHFGGSQRATVLSAAAGSAG	N
NZ_CP017921.1:61885-63603 translation	Methanohalophilus halophilus strain Z-7982 chromosome, complete genome	EDHFGGSQRATVLSAAAGSAG	N
NZ_CP032683.1:1625177-1626889 translation	Methanosarcina flavescens strain E03.2 chromosome, complete genome	EDHFGGSQRATVLAAAAGVAT	N
NZ_CP058215.1:898655-900370 translation	Methanolobus zinderi strain DSM 21339 chromosome, complete genome	EDHFGGSQRATSLSAAAGSAV	N
NZ_CP073710.1:c155464-153749 translation	Methanococcoides orientis strain LMO-1 chromosome, complete genome	EDHFGGSQRATVLSAAAGSAT	N
NZ_CP131059.1:1683956-1685659 translation	Methanimicrococcus hongohii strain Hf6 chromosome, complete genome	EDHFGGSQRATSLAAAAGCGV	N
NZ_CP131060.1:c1474835-1473123 translation	Methanolapillus millepedarum strain Ac7 chromosome, complete genome	EDHFGGSQRATSLAAAAGCGV	N
NZ_CP131061.1:1720476-1722179 translation	Methanolapillus ohkumae strain Am2 chromosome, complete genome	EDHFGGSQRATSLAAAAGCGV	N
NZ_CP131062.1:1735395-1737098 translation	Methanimicrococcus stummii strain Es2 chromosome, complete genome	EDHFGGSQRATSLAAAAGCGV	N
NZ_CP133592.1:642064-643779 translation	Methanolobus sediminis strain FTZ6 chromosome, complete genome	EDHFGGSQRATSLSAAAGSAV	N
NZ_CP133594.1:c1187081-1185366 translation	Methanolobus mangrovi strain FTZ2 chromosome, complete genome	EDHFGGSQRATSLSAAAGSAV	N
NZ_FNCA01000001.1:468394-470109 translation	Methanolobus vulcani strain PL 12/M, whole genome shotgun sequence	EDHFGGSQRATSLSAAAGSAV	N
NZ_FOHQ01000007.1:c59526-57811 translation	Methanococcoides vulcani strain SLH 33, whole genome shotgun sequence	EDHFGGSQRATVLSAAAGSAT	N
NZ_FOUJ01000003.1:c201356-199641 translation	Methanolobus profundi strain Mob M, whole genome shotgun sequence	EDHFGGSQRATSLSAAAGSAV	N
NZ_JAGGKD010000005.1:c220395-218680 translation	Methanolobus bombayensis strain DSM 7082 Ga0451168_05, whole genome shotgun sequence	EDHFGGSQRATSLSAAAGSAV	N
NZ_JAGGLK010000001.1:c55928-54213 translation	Methanohalophilus levihalophilus strain DSM 28452 Ga0451180_01, whole genome shotgun sequence	EDHFGGSQRATVMSAAAGSAV	N
NZ_JAGSOI010000005.1:65879-67594 translation	Methanococcoides seepicolus strain LLY Scaffold5, whole genome shotgun sequence	EDHFGGSQRATVLSAAAGSAT	N
NZ_JANUCS010000017.1:c26574-24859 translation	Methanosalsum natronophilum strain AME2 Ga0466811_17, whole genome shotgun sequence	EDHFGGSQRATVMSAAAGAAT	N
NZ_JAVDQI010000003.1:148440-150155 translation	Methanococcoides alaskense strain DSM 17273 Ga0451171_03, whole genome shotgun sequence	EDHFGGSQRATVLSAAAGSAT	N
NZ_JAWDKC010000028.1:29694-31397 translation	Methanimicrococcus hacksteinii strain At1 MmiAt1_28, whole genome shotgun sequence	EDHFGGSQRATSLAAAAGCGV	N
NZ_JAWDKD010000013.1:c105116-103404 translation	Methanolapillus africanus strain Ag5 MsAg5_13, whole genome shotgun sequence	EDHFGGSQRATSLAAAAGCGV	N
NZ_JMIY01000002.1:286662-288350 translation	Candidatus Methanoperedens nitroreducens strain ANME-2d ANME2D_Contig_2.2, whole genome shotgun sequence	EDHFGGSQRATVLAIAAGAST	N
NZ_JQLR01000001.1:c803599-801890 translation	Methanosarcina soligelidi strain SMA-21 M886DRAFT_scf7180000000008_quiver.1_C, whole genome shotgun sequence	EDHFGGSQRATVLAAAAGVAC	N
NZ_JRHO01000005.1:c56409-54694 translation	Methanococcoides methylutens strain DSM 2657 Mm2657_contig5, whole genome shotgun sequence	EDHFGGSQRATVLSAAAGSAT	N
NZ_JTEO01000002.1:584965-586680 translation	Methanolobus chelungpuianus strain St545Mb contig_2, whole genome shotgun sequence	EDHFGGSQRATSLSAAAGCAT	N
NZ_LMVP01000517.1:c2735-1026 translation	Methanosarcina spelaei strain MC-15 contig_60, whole genome shotgun sequence	EDHFGGSQRATVLAAAAGVAC	N
NZ_LR698974.1:c1549788-1548223 translation	Candidatus Methanomassiliicoccus intestinalis isolate MGYG-HGUT-02160 chromosome 1	ESHFGGSQRATVAAASTGIAC	N
NZ_MBKP01000024.1:c17775-16060 translation	Methanolobus psychrotolerans strain YSF-03 NODE_25_length_42068_cov_37.179806, whole genome shotgun sequence	EDHFGGSQRATSLSAAAGSAV	N
NZ_PGGK01000001.1:212785-214500 translation	Methanolobus halotolerans strain SY-01 SY01_1_length_329633, whole genome shotgun sequence	EDHFGGSQRATSLSAAAGSAV	N
NZ_QBKB01000002.1:525968-527686 translation	Methanohalophilus profundi strain SLHTYRO Scaffold_2, whole genome shotgun sequence	EDHFGGSQRATVLSAAAGSAG	N
NZ_SMMS01000001.1:524864-526582 translation	Methanohalophilus euhalobius strain WG1_MB Ga0205985_11, whole genome shotgun sequence	EDHFGGSQRATVLSAAAGSAG	N
NZ_SNYS01000006.1:195389-197092 translation	Methanimicrococcus blatticola strain DSM 13328 Ga0215689_102, whole genome shotgun sequence	EDHFGGSQRATSLAAAAGCGV	N
