# Supplementary material for: Genetic and biochemical characterization of a radical SAM enzyme required for post-translational glutamine methylation of methyl-coenzyme M reductase
Source: mBio. 2025 Jan 8;16(2):e03546-24. doi: 10.1128/mbio.03546-24 (PMC11796369; doi:10.1128/mbio.03546-24)
Supplement: Data set S2 — Presence of methylotropic genes and coocurrence of MgmA. [file mbio.03546-24-s0002.xlsx]

## Sheet: Sheet1
Dataset S2: presence of methylotropic genes and cooccurence of MgmA
Co-localization of MgmA and non-methylotrophic methanogens
Bilateral best blast hits determined using a minimum of 10% sequence idetity to the MgmA from Methanothermobacter marburgensis
We predict methylotrophy with the presence of the methyltransferases required for methylotrophic growth
Methanogenic orders are identified by color
Methanomassiliicoccales	Methanobacteriales	Methanococcales	Methanomicrobiales	Methanosarcinales	Methanopyrales	Methanotrichales	Methanoflorens
Gene ID	648151987	638174875	638174876	638174877	638175200	638175201	638175274	638175275	638175279	638175529	638175599	638175607	638175685	638175686	638175687	638176394	638176395	638176396	638176963	638177231	638177232	638177808	638177809	638178475	638179279	638179291	638179292	638179462
Locus Tag	MTBMA_c15540	MA0144	MA0145	MA0146	MA0455	MA0456	MA0527	MA0528	MA0532	MA0779	MA0847	MA0855	MA0932	MA0933	MA0934	MA1615	MA1616	MA1617	MA2163	MA2424	MA2425	MA2971	MA2972	MA3613	MA4379	MA4391	MA4392	MA4559
Gene Product Name	MgmA	monomethylamine:corrinoid methyltransferase	monomethylamine corrinoid protein	methylamine-specific methylcobalamin:coenzyme M methyltransferase	methanol:corrinoid methyltransferase	methanol corrinoid protein	dimethylamine corrinoid protein	trimethylamine:corrinoid methyltransferase	dimethylamine:corrinoid methyltransferase	methylcobamide:CoM methyltransferase isozyme M	methyltransferase	methylcobamide:CoM methyltransferase isozyme M	trimethylamine:corrinoid methyltransferase	dimethylamine:corrinoid methyltransferase	dimethylamine corrinoid protein	methanol-specific methylcobalamin: coenzyme M methyltransferase	methanol:corrinoid methyltransferase	methanol corrinoid protein	methylcobamide:CoM methyltransferase isozyme M	dimethylamine corrinoid protein	dimethylamine:corrinoid methyltransferase	monomethylamine corrinoid protein	monomethylamine:corrinoid methyltransferase	uroporphyrinogen decarboxylase (EC 4.1.1.37)	methanol-specific methylcobalamin: coenzyme M methyltransferase	methanol corrinoid protein	methanol:corrinoid methyltransferase	uroporphyrinogen decarboxylase (EC 4.1.1.37)
Candidatus Methanoplasma termitum Mpt1	0	1	1	0	1	1	1	0	0	0	0	0	0	0	1	0	1	1	0	0	0	0	1	0	0	1	1	0
Methanimicrococcus blatticola DSM 13328	0	1	1	1	1	1	1	1	1	1	1	1	1	1	1	1	1	1	0	1	1	1	1	1	1	1	1	1
Methanobacterium arcticum M2, DSM 19844	1	0	0	0	1	1	0	0	0	0	0	0	0	0	0	1	1	1	1	0	0	0	0	1	1	1	1	1
Methanobacterium congolense Buetzberg	1	0	0	0	1	1	0	0	0	0	0	1	0	0	0	1	1	1	0	0	0	0	0	0	1	1	1	1
Methanobacterium formicicum DSM 1535	1	0	0	0	0	0	0	0	0	0	0	0	0	0	0	0	0	0	0	0	0	0	0	0	0	0	0	0
Methanobacterium lacus AL-21	0	0	0	0	1	1	0	0	0	0	0	0	0	0	0	1	1	1	0	0	0	0	0	0	1	1	1	0
Methanobacterium veterum MK4, DSM 19849	1	0	0	0	1	1	0	0	0	0	0	0	0	0	0	1	1	1	1	0	0	0	0	1	1	1	1	1
Methanobrevibacter arboriphilus JCM 13429	0	0	0	0	1	1	0	0	0	1	0	1	0	0	0	1	1	1	1	0	0	0	0	1	1	1	1	1
Methanobrevibacter boviskoreani JH1	0	0	0	0	0	0	0	0	0	0	0	0	0	0	0	0	0	0	0	0	0	0	0	0	0	0	0	0
Methanobrevibacter curvatus DSM11111	0	0	0	0	0	0	0	0	0	0	0	0	0	0	0	0	0	0	0	0	0	0	0	0	0	0	0	0
Methanobrevibacter cuticularis DSM11139	0	0	0	0	0	0	0	0	0	0	0	0	0	0	0	0	0	0	0	0	0	0	0	0	0	0	0	0
Methanobrevibacter filiformis DSM11501	0	0	0	0	0	0	0	0	0	0	0	0	0	0	0	0	0	0	0	0	0	0	0	0	0	0	0	0
Methanobrevibacter gottschalkii DSM 11978	0	0	0	0	0	0	0	0	0	0	0	0	0	0	0	0	0	0	0	0	0	0	0	0	0	0	0	0
Methanobrevibacter millerae DSM 16643	0	0	0	0	0	0	0	0	0	0	0	0	0	0	0	0	0	0	0	0	0	0	0	0	0	0	0	0
Methanobrevibacter olleyae DSM 16632	0	0	0	0	0	0	0	0	0	0	0	0	0	0	0	0	0	0	0	0	0	0	0	0	0	0	0	0
Methanobrevibacter oralis DSM7256	0	0	0	0	0	0	0	0	0	0	0	0	0	0	0	0	0	0	0	0	0	0	0	0	0	0	0	0
Methanobrevibacter ruminantium M1	0	0	0	0	0	0	0	0	0	0	0	0	0	0	0	0	0	0	0	0	0	0	0	0	0	0	0	0
Methanobrevibacter smithii DSM 2375	0	0	0	0	1	1	0	0	0	0	0	0	0	0	0	1	1	1	0	0	0	0	0	1	1	1	1	1
Methanobrevibacter thaueri DSM 11995	0	0	0	0	0	0	0	0	0	0	0	0	0	0	0	0	0	0	0	0	0	0	0	0	0	0	0	0
Methanobrevibacter woesei DSM 11979	0	0	0	0	0	0	0	0	0	0	0	0	0	0	0	0	0	0	0	0	0	0	0	0	0	0	0	0
Methanobrevibacter wolinii SH	0	0	0	0	1	1	0	0	0	0	0	0	0	0	0	1	1	1	0	0	0	0	0	0	1	1	1	0
Methanocaldococcus fervens AG86	1	0	0	0	0	0	0	0	0	0	0	0	0	0	0	0	0	0	0	0	0	0	0	0	0	0	0	0
Methanocaldococcus infernus ME	1	0	0	0	0	0	0	0	0	0	0	0	0	0	0	0	0	0	0	0	0	0	0	0	0	0	0	0
Methanocaldococcus jannaschii DSM 2661	1	0	0	0	0	0	0	0	0	0	0	0	0	0	0	0	0	0	0	0	0	0	0	0	0	0	0	0
Methanocaldococcus villosus KIN24-T80	1	0	0	0	0	0	0	0	0	0	0	0	0	0	0	0	0	0	0	0	0	0	0	0	0	0	0	0
Methanocaldococcus vulcanius M7, DSM 12094	1	0	0	0	0	0	0	0	0	0	0	0	0	0	0	0	0	0	0	0	0	0	0	0	0	0	0	0
Methanocella arvoryzae MRE50	0	0	0	0	1	1	0	0	0	0	0	0	0	0	0	0	1	1	0	0	0	0	0	0	0	1	1	0
Methanocella conradii HZ254	0	0	0	0	0	0	0	0	0	0	0	0	0	0	0	0	0	0	0	0	0	0	0	0	0	0	0	0
Methanocella paludicola SANAE	0	0	0	0	0	0	0	0	0	0	0	0	0	0	0	0	0	0	0	0	0	0	0	0	0	0	0	0
Methanococcoides burtonii DSM 6242	0	1	1	1	1	1	1	1	1	1	0	1	1	1	1	1	1	1	1	1	1	1	1	1	1	1	1	1
Methanococcoides methylutens DSM 2657	0	1	1	1	1	1	1	1	1	1	1	1	1	1	1	1	1	1	1	1	1	1	1	1	1	1	1	1
Methanococcoides methylutens MM1	0	1	1	1	1	1	1	1	1	1	1	1	1	1	1	1	1	1	1	1	1	1	1	1	1	1	1	1
Methanococcoides vulcani SLH 33	0	1	1	1	1	1	1	1	1	1	0	1	1	1	1	1	1	1	1	1	1	1	1	1	1	1	1	1
Methanococcus aeolicus Nankai-3	1	0	0	0	0	0	0	0	0	0	0	0	0	0	0	0	0	0	0	0	0	0	0	0	0	0	0	0
Methanococcus maripaludis S2	1	0	0	0	0	0	1	0	0	0	0	0	0	0	1	0	0	0	0	1	0	0	0	0	0	0	0	0
Methanococcus maripaludis X1	1	0	0	0	0	0	1	0	0	0	0	0	0	0	1	0	0	0	0	1	0	0	0	0	0	0	0	0
Methanococcus vannielii SB	1	0	0	0	0	0	0	0	0	0	0	0	0	0	0	0	0	0	0	0	0	0	0	0	0	0	0	0
Methanococcus voltae A3	0	0	0	0	0	0	1	0	0	0	0	0	0	0	1	0	0	0	0	1	0	0	0	0	0	0	0	0
Methanocorpusculum bavaricum DSM 4179	0	0	0	0	0	0	0	0	0	0	0	0	0	0	0	0	0	0	0	0	0	0	0	0	0	0	0	0
Methanocorpusculum labreanum Z	0	0	0	0	0	0	0	0	0	0	0	0	0	0	0	0	0	0	0	0	0	0	0	0	0	0	0	0
Methanoculleus bourgensis MBBA	1	0	0	0	0	0	0	0	0	0	0	0	0	0	0	0	0	0	0	0	0	0	0	0	0	0	0	0
Methanoculleus marisnigri JR1, DSM 1498	1	0	0	0	0	0	0	0	0	0	0	0	0	0	0	0	0	0	0	0	0	0	0	0	0	0	0	0
Methanoculleus thermophilus DSM 2373	1	0	0	0	0	0	0	0	0	0	0	0	0	0	0	0	0	0	0	0	0	0	0	0	0	0	0	0
Methanoflorens stordalenmirensis	0	0	0	0	0	0	0	0	0	0	0	0	0	0	0	0	0	0	0	0	0	0	0	0	0	0	0	0
Methanofollis ethanolicus JCM 15103	1	0	0	0	0	0	0	0	0	0	0	0	0	0	0	0	0	0	0	0	0	0	0	0	0	0	0	0
Methanofollis liminatans GKZPZ, DSM 4140	1	0	0	0	0	0	0	0	0	0	0	0	0	0	0	0	0	0	0	0	0	0	0	0	0	0	0	0
Methanogenium cariaci JCM 10550	0	0	0	0	0	0	0	0	0	0	0	0	0	0	0	0	0	0	0	0	0	0	0	0	0	0	0	0
Methanogenium frigidum Ace-2	1	0	0	0	0	0	0	0	0	0	0	0	0	0	0	0	0	0	0	0	0	0	0	0	0	0	0	0
Methanohalobium evestigatum Z-7303, DSM 3721	0	1	1	1	1	1	1	1	1	1	1	1	1	1	1	1	1	1	1	1	1	1	1	1	1	1	1	1
Methanohalophilus euhalobius DSM 10369	0	1	1	1	1	1	1	1	1	1	0	1	1	1	1	1	1	1	1	1	1	1	1	1	1	1	1	1
Methanohalophilus halophilus Z-7982	0	1	1	1	1	1	1	1	1	1	1	1	1	1	1	1	1	1	1	1	1	1	1	1	1	1	1	1
Methanohalophilus mahii SLP, DSM 5219	0	1	1	1	1	1	1	1	1	1	1	1	1	1	1	1	1	1	1	1	1	1	1	1	1	1	1	1
Methanohalophilus portucalensis FDF-1	0	1	1	1	1	1	1	1	1	1	1	1	1	1	1	1	1	1	1	1	1	1	1	1	1	1	1	1
Methanolacinia petrolearia DSM 11571	1	0	0	0	0	0	0	0	0	0	0	0	0	0	0	0	0	0	0	0	0	0	0	0	0	0	0	0
Methanolobus profundi Mob M	0	1	1	1	1	1	1	1	1	1	0	1	1	1	1	1	1	1	1	1	1	1	1	1	1	1	1	1
Methanolobus psychrophilus R15	0	1	1	1	1	1	1	1	1	1	0	1	1	1	1	1	1	1	1	1	1	1	1	1	1	1	1	1
Methanolobus tindarius DSM 2278	0	1	1	1	1	1	1	1	1	1	0	1	1	1	1	1	1	1	1	1	1	1	1	1	1	1	1	1
Methanomassiliicoccus luminyensis B10	0	1	0	0	1	1	1	1	1	0	0	0	1	1	1	0	1	1	0	1	1	0	1	0	0	1	1	0
Methanomethylovorans hollandica DSM 15978	0	1	1	1	1	1	1	1	1	1	1	1	1	1	1	1	1	1	1	1	1	1	1	1	1	1	1	1
Methanomicrobium mobile DSM 1539	0	0	0	0	0	0	0	0	0	0	0	0	0	0	0	0	0	0	0	0	0	0	0	0	0	0	0	0
Methanoplanus limicola M3, DSM 2279	1	0	0	0	0	0	0	0	0	0	0	0	0	0	0	0	0	0	0	0	0	0	0	0	0	0	0	0
Methanopyrus kandleri AV19	1	0	0	0	0	0	0	0	0	0	0	0	0	0	0	0	0	0	0	0	0	0	0	0	0	0	0	0
Methanoregula boonei 6A8	0	0	0	0	0	0	0	0	0	0	0	0	0	0	0	0	0	0	0	0	0	0	0	0	0	0	0	0
Methanoregula formicica SMSP, DSM 22288	0	0	0	0	0	0	0	0	0	0	0	0	0	0	0	0	0	0	0	0	0	0	0	0	0	0	0	0
Methanosalsum zhilinae WeN5, DSM 4017	0	1	1	1	1	1	1	1	1	1	0	1	1	1	1	1	1	1	1	1	1	1	1	1	1	1	1	1
Methanosarcina acetivorans C2A	0	1	1	1	1	1	1	1	1	1	1	1	1	1	1	1	1	1	1	1	1	1	1	1	1	1	1	1
Methanosarcina barkeri Fusaro	0	1	1	1	1	1	1	1	1	1	0	1	1	1	1	1	1	1	1	1	1	1	1	1	1	1	1	1
Methanosarcina flavescens E03.2	0	1	1	1	1	1	1	1	1	1	1	1	1	1	1	1	1	1	1	1	1	1	1	1	1	1	1	1
Methanosarcina horonobensis JCM 15518	0	0	1	1	1	1	1	1	1	1	1	1	1	1	1	1	1	1	1	1	1	1	0	1	1	1	1	1
Methanosarcina lacustris Z-7289	0	1	1	1	1	1	1	1	1	1	1	1	1	1	1	1	1	1	1	1	1	1	1	1	1	1	1	1
Methanosarcina mazei WWM610	0	1	1	1	1	1	1	1	1	1	0	1	1	1	1	1	1	1	1	1	1	1	1	1	1	1	1	1
Methanosarcina siciliae T4/M	0	1	1	1	1	1	1	1	1	1	1	1	1	1	1	1	1	1	1	1	1	1	1	1	1	1	1	1
Methanosarcina soligelidi SMA-21	0	1	1	1	1	1	1	1	1	1	0	1	1	1	1	1	1	1	1	1	1	1	1	1	1	1	1	1
Methanosarcina thermophila TM-1	0	1	1	1	1	1	1	1	1	1	1	1	1	1	1	1	1	1	1	1	1	1	1	1	1	1	1	1
Methanosarcina vacuolata Z-761	0	1	1	1	1	1	1	1	1	1	0	1	1	1	1	1	1	1	1	1	1	1	1	1	1	1	1	1
Methanosphaera stadtmanae DSM 3091	0	0	0	0	1	1	1	0	0	0	0	0	0	0	0	1	1	1	0	1	0	0	0	0	0	1	1	0
Methanosphaerula palustris E1-9c, DSM 19958	0	0	0	0	0	0	0	0	0	0	0	0	0	0	0	0	0	0	0	0	0	0	0	0	0	0	0	0
Methanospirillum hungatei JF-1	1	0	0	0	0	0	0	0	0	0	0	0	0	0	0	0	0	0	0	0	0	0	0	0	0	0	0	0
Methanothermobacter defluvii DSM 7466	1	0	0	0	0	0	0	0	0	0	0	0	0	0	0	0	0	0	0	0	0	0	0	0	0	0	0	0
Methanothermobacter marburgensis Marburg DSM 2133	1	0	0	0	0	0	0	0	0	0	0	0	0	0	0	0	0	0	0	0	0	0	0	0	0	0	0	0
Methanothermobacter thermautotrophicus Delta H	1	0	0	0	0	0	0	0	0	0	0	0	0	0	0	0	0	0	0	0	0	0	0	0	0	0	0	0
Methanothermobacter wolfeii SIV6	1	0	0	0	0	0	0	0	0	0	0	0	0	0	0	0	0	0	0	0	0	0	0	0	0	0	0	0
Methanothermococcus okinawensis IH1	1	0	0	0	0	0	0	0	0	0	0	0	0	0	0	0	0	0	0	0	0	0	0	0	0	0	0	0
Methanothermococcus thermolithotrophicus DSM 2095	1	0	0	0	0	0	1	0	0	0	0	0	0	0	1	0	0	0	0	1	0	1	0	0	0	0	0	0
Methanothermus fervidus V24S, DSM 2088	1	0	0	0	0	0	0	0	0	0	0	0	0	0	0	0	0	0	0	0	0	0	0	0	0	0	0	0
Methanothrix harundinacea 6Ac	1	0	0	0	0	0	0	0	0	0	0	0	0	0	0	0	0	0	0	0	0	0	0	0	0	0	0	0
Methanothrix soehngenii GP-6	1	0	0	0	0	0	0	0	0	0	0	0	0	0	0	0	0	0	0	0	0	0	0	0	0	0	0	0
Methanothrix thermoacetophila PT	1	0	0	0	0	0	0	0	0	0	0	0	0	0	0	0	0	0	0	0	0	0	0	0	0	0	0	0
Methanotorris formicicus Mc-S-70	1	0	0	0	0	0	0	0	0	0	0	0	0	0	0	0	0	0	0	0	0	0	0	0	0	0	0	0
Methanotorris igneus Kol5, DSM 5666	1	0	0	0	0	0	1	0	0	0	0	0	0	0	1	0	0	0	0	1	0	1	0	0	0	0	0	0
Methermicoccus shengliensis DSM 18856	0	1	1	0	1	1	1	1	1	0	0	0	1	1	1	1	1	1	0	1	1	1	1	1	1	1	1	0

## Sheet: Sheet2
Co-localization of MgmA and non-methylotrophic methanogens
Bilateral best blast hits determined using a minimum of 10% sequence idetity to the MgmA from Methanothermobacter marburgensis
We predict methylotrophy with the presence of the methyltransferases required for methylotrophic growth
Methanogenic orders are identified by color
Methanomassiliicoccales	Methanobacteriales	Methanococcales	Methanomicrobiales	Methanosarcinales	Methanopyrales	Methanotrichales	Methanoflorens
Gene ID	648151987	638174875	638174876	638174877	638175200	638175201	638175274	638175275	638175279	638175529	638175599	638175607	638175685	638175686	638175687	638176394	638176395	638176396	638176963	638177231	638177232	638177808	638177809	638178475	638179279	638179291	638179292	638179462
Locus Tag	MTBMA_c15540	MA0144	MA0145	MA0146	MA0455	MA0456	MA0527	MA0528	MA0532	MA0779	MA0847	MA0855	MA0932	MA0933	MA0934	MA1615	MA1616	MA1617	MA2163	MA2424	MA2425	MA2971	MA2972	MA3613	MA4379	MA4391	MA4392	MA4559
Gene Product Name	MgmA	monomethylamine:corrinoid methyltransferase	monomethylamine corrinoid protein	methylamine-specific methylcobalamin:coenzyme M methyltransferase	methanol:corrinoid methyltransferase	methanol corrinoid protein	dimethylamine corrinoid protein	trimethylamine:corrinoid methyltransferase	dimethylamine:corrinoid methyltransferase	methylcobamide:CoM methyltransferase isozyme M	methyltransferase	methylcobamide:CoM methyltransferase isozyme M	trimethylamine:corrinoid methyltransferase	dimethylamine:corrinoid methyltransferase	dimethylamine corrinoid protein	methanol-specific methylcobalamin: coenzyme M methyltransferase	methanol:corrinoid methyltransferase	methanol corrinoid protein	methylcobamide:CoM methyltransferase isozyme M	dimethylamine corrinoid protein	dimethylamine:corrinoid methyltransferase	monomethylamine corrinoid protein	monomethylamine:corrinoid methyltransferase	uroporphyrinogen decarboxylase (EC 4.1.1.37)	methanol-specific methylcobalamin: coenzyme M methyltransferase	methanol corrinoid protein	methanol:corrinoid methyltransferase	uroporphyrinogen decarboxylase (EC 4.1.1.37)
Candidatus Methanoplasma termitum Mpt1	0	1	1	0	1	1	1	0	0	0	0	0	0	0	1	0	1	1	0	0	0	0	1	0	0	1	1	0
Methanimicrococcus blatticola DSM 13328	0	1	1	1	1	1	1	1	1	1	1	1	1	1	1	1	1	1	0	1	1	1	1	1	1	1	1	1
Methanobacterium arcticum M2, DSM 19844	1	0	0	0	1	1	0	0	0	0	0	0	0	0	0	1	1	1	1	0	0	0	0	1	1	1	1	1
Methanobacterium congolense Buetzberg	1	0	0	0	1	1	0	0	0	0	0	1	0	0	0	1	1	1	0	0	0	0	0	0	1	1	1	1
Methanobacterium formicicum DSM 1535	1	0	0	0	0	0	0	0	0	0	0	0	0	0	0	0	0	0	0	0	0	0	0	0	0	0	0	0
Methanobacterium lacus AL-21	0	0	0	0	1	1	0	0	0	0	0	0	0	0	0	1	1	1	0	0	0	0	0	0	1	1	1	0
Methanobacterium veterum MK4, DSM 19849	1	0	0	0	1	1	0	0	0	0	0	0	0	0	0	1	1	1	1	0	0	0	0	1	1	1	1	1
Methanobrevibacter arboriphilus JCM 13429	0	0	0	0	1	1	0	0	0	1	0	1	0	0	0	1	1	1	1	0	0	0	0	1	1	1	1	1
Methanobrevibacter boviskoreani JH1	0	0	0	0	0	0	0	0	0	0	0	0	0	0	0	0	0	0	0	0	0	0	0	0	0	0	0	0
Methanobrevibacter curvatus DSM11111	0	0	0	0	0	0	0	0	0	0	0	0	0	0	0	0	0	0	0	0	0	0	0	0	0	0	0	0
Methanobrevibacter cuticularis DSM11139	0	0	0	0	0	0	0	0	0	0	0	0	0	0	0	0	0	0	0	0	0	0	0	0	0	0	0	0
Methanobrevibacter filiformis DSM11501	0	0	0	0	0	0	0	0	0	0	0	0	0	0	0	0	0	0	0	0	0	0	0	0	0	0	0	0
Methanobrevibacter gottschalkii DSM 11978	0	0	0	0	0	0	0	0	0	0	0	0	0	0	0	0	0	0	0	0	0	0	0	0	0	0	0	0
Methanobrevibacter millerae DSM 16643	0	0	0	0	0	0	0	0	0	0	0	0	0	0	0	0	0	0	0	0	0	0	0	0	0	0	0	0
Methanobrevibacter olleyae DSM 16632	0	0	0	0	0	0	0	0	0	0	0	0	0	0	0	0	0	0	0	0	0	0	0	0	0	0	0	0
Methanobrevibacter oralis DSM7256	0	0	0	0	0	0	0	0	0	0	0	0	0	0	0	0	0	0	0	0	0	0	0	0	0	0	0	0
Methanobrevibacter ruminantium M1	0	0	0	0	0	0	0	0	0	0	0	0	0	0	0	0	0	0	0	0	0	0	0	0	0	0	0	0
Methanobrevibacter smithii DSM 2375	0	0	0	0	1	1	0	0	0	0	0	0	0	0	0	1	1	1	0	0	0	0	0	1	1	1	1	1
Methanobrevibacter thaueri DSM 11995	0	0	0	0	0	0	0	0	0	0	0	0	0	0	0	0	0	0	0	0	0	0	0	0	0	0	0	0
Methanobrevibacter woesei DSM 11979	0	0	0	0	0	0	0	0	0	0	0	0	0	0	0	0	0	0	0	0	0	0	0	0	0	0	0	0
Methanobrevibacter wolinii SH	0	0	0	0	1	1	0	0	0	0	0	0	0	0	0	1	1	1	0	0	0	0	0	0	1	1	1	0
Methanocaldococcus fervens AG86	1	0	0	0	0	0	0	0	0	0	0	0	0	0	0	0	0	0	0	0	0	0	0	0	0	0	0	0
Methanocaldococcus infernus ME	1	0	0	0	0	0	0	0	0	0	0	0	0	0	0	0	0	0	0	0	0	0	0	0	0	0	0	0
Methanocaldococcus jannaschii DSM 2661	1	0	0	0	0	0	0	0	0	0	0	0	0	0	0	0	0	0	0	0	0	0	0	0	0	0	0	0
Methanocaldococcus villosus KIN24-T80	1	0	0	0	0	0	0	0	0	0	0	0	0	0	0	0	0	0	0	0	0	0	0	0	0	0	0	0
Methanocaldococcus vulcanius M7, DSM 12094	1	0	0	0	0	0	0	0	0	0	0	0	0	0	0	0	0	0	0	0	0	0	0	0	0	0	0	0
Methanocella arvoryzae MRE50	0	0	0	0	1	1	0	0	0	0	0	0	0	0	0	0	1	1	0	0	0	0	0	0	0	1	1	0
Methanocella conradii HZ254	0	0	0	0	0	0	0	0	0	0	0	0	0	0	0	0	0	0	0	0	0	0	0	0	0	0	0	0
Methanocella paludicola SANAE	0	0	0	0	0	0	0	0	0	0	0	0	0	0	0	0	0	0	0	0	0	0	0	0	0	0	0	0
Methanococcoides burtonii DSM 6242	0	1	1	1	1	1	1	1	1	1	0	1	1	1	1	1	1	1	1	1	1	1	1	1	1	1	1	1
Methanococcoides methylutens DSM 2657	0	1	1	1	1	1	1	1	1	1	1	1	1	1	1	1	1	1	1	1	1	1	1	1	1	1	1	1
Methanococcoides methylutens MM1	0	1	1	1	1	1	1	1	1	1	1	1	1	1	1	1	1	1	1	1	1	1	1	1	1	1	1	1
Methanococcoides vulcani SLH 33	0	1	1	1	1	1	1	1	1	1	0	1	1	1	1	1	1	1	1	1	1	1	1	1	1	1	1	1
Methanococcus aeolicus Nankai-3	1	0	0	0	0	0	0	0	0	0	0	0	0	0	0	0	0	0	0	0	0	0	0	0	0	0	0	0
Methanococcus maripaludis S2	1	0	0	0	0	0	1	0	0	0	0	0	0	0	1	0	0	0	0	1	0	0	0	0	0	0	0	0
Methanococcus maripaludis X1	1	0	0	0	0	0	1	0	0	0	0	0	0	0	1	0	0	0	0	1	0	0	0	0	0	0	0	0
Methanococcus vannielii SB	1	0	0	0	0	0	0	0	0	0	0	0	0	0	0	0	0	0	0	0	0	0	0	0	0	0	0	0
Methanococcus voltae A3	0	0	0	0	0	0	1	0	0	0	0	0	0	0	1	0	0	0	0	1	0	0	0	0	0	0	0	0
Methanocorpusculum bavaricum DSM 4179	0	0	0	0	0	0	0	0	0	0	0	0	0	0	0	0	0	0	0	0	0	0	0	0	0	0	0	0
Methanocorpusculum labreanum Z	0	0	0	0	0	0	0	0	0	0	0	0	0	0	0	0	0	0	0	0	0	0	0	0	0	0	0	0
Methanoculleus bourgensis MBBA	1	0	0	0	0	0	0	0	0	0	0	0	0	0	0	0	0	0	0	0	0	0	0	0	0	0	0	0
Methanoculleus marisnigri JR1, DSM 1498	1	0	0	0	0	0	0	0	0	0	0	0	0	0	0	0	0	0	0	0	0	0	0	0	0	0	0	0
Methanoculleus thermophilus DSM 2373	1	0	0	0	0	0	0	0	0	0	0	0	0	0	0	0	0	0	0	0	0	0	0	0	0	0	0	0
Methanoflorens stordalenmirensis	0	0	0	0	0	0	0	0	0	0	0	0	0	0	0	0	0	0	0	0	0	0	0	0	0	0	0	0
Methanofollis ethanolicus JCM 15103	1	0	0	0	0	0	0	0	0	0	0	0	0	0	0	0	0	0	0	0	0	0	0	0	0	0	0	0
Methanofollis liminatans GKZPZ, DSM 4140	1	0	0	0	0	0	0	0	0	0	0	0	0	0	0	0	0	0	0	0	0	0	0	0	0	0	0	0
Methanogenium cariaci JCM 10550	0	0	0	0	0	0	0	0	0	0	0	0	0	0	0	0	0	0	0	0	0	0	0	0	0	0	0	0
Methanogenium frigidum Ace-2	1	0	0	0	0	0	0	0	0	0	0	0	0	0	0	0	0	0	0	0	0	0	0	0	0	0	0	0
Methanohalobium evestigatum Z-7303, DSM 3721	0	1	1	1	1	1	1	1	1	1	1	1	1	1	1	1	1	1	1	1	1	1	1	1	1	1	1	1
Methanohalophilus euhalobius DSM 10369	0	1	1	1	1	1	1	1	1	1	0	1	1	1	1	1	1	1	1	1	1	1	1	1	1	1	1	1
Methanohalophilus halophilus Z-7982	0	1	1	1	1	1	1	1	1	1	1	1	1	1	1	1	1	1	1	1	1	1	1	1	1	1	1	1
Methanohalophilus mahii SLP, DSM 5219	0	1	1	1	1	1	1	1	1	1	1	1	1	1	1	1	1	1	1	1	1	1	1	1	1	1	1	1
Methanohalophilus portucalensis FDF-1	0	1	1	1	1	1	1	1	1	1	1	1	1	1	1	1	1	1	1	1	1	1	1	1	1	1	1	1
Methanolacinia petrolearia DSM 11571	1	0	0	0	0	0	0	0	0	0	0	0	0	0	0	0	0	0	0	0	0	0	0	0	0	0	0	0
Methanolobus profundi Mob M	0	1	1	1	1	1	1	1	1	1	0	1	1	1	1	1	1	1	1	1	1	1	1	1	1	1	1	1
Methanolobus psychrophilus R15	0	1	1	1	1	1	1	1	1	1	0	1	1	1	1	1	1	1	1	1	1	1	1	1	1	1	1	1
Methanolobus tindarius DSM 2278	0	1	1	1	1	1	1	1	1	1	0	1	1	1	1	1	1	1	1	1	1	1	1	1	1	1	1	1
Methanomassiliicoccus luminyensis B10	0	1	0	0	1	1	1	1	1	0	0	0	1	1	1	0	1	1	0	1	1	0	1	0	0	1	1	0
Methanomethylovorans hollandica DSM 15978	0	1	1	1	1	1	1	1	1	1	1	1	1	1	1	1	1	1	1	1	1	1	1	1	1	1	1	1
Methanomicrobium mobile DSM 1539	0	0	0	0	0	0	0	0	0	0	0	0	0	0	0	0	0	0	0	0	0	0	0	0	0	0	0	0
Methanoplanus limicola M3, DSM 2279	1	0	0	0	0	0	0	0	0	0	0	0	0	0	0	0	0	0	0	0	0	0	0	0	0	0	0	0
Methanopyrus kandleri AV19	1	0	0	0	0	0	0	0	0	0	0	0	0	0	0	0	0	0	0	0	0	0	0	0	0	0	0	0
Methanoregula boonei 6A8	0	0	0	0	0	0	0	0	0	0	0	0	0	0	0	0	0	0	0	0	0	0	0	0	0	0	0	0
Methanoregula formicica SMSP, DSM 22288	0	0	0	0	0	0	0	0	0	0	0	0	0	0	0	0	0	0	0	0	0	0	0	0	0	0	0	0
Methanosalsum zhilinae WeN5, DSM 4017	0	1	1	1	1	1	1	1	1	1	0	1	1	1	1	1	1	1	1	1	1	1	1	1	1	1	1	1
Methanosarcina acetivorans C2A	0	1	1	1	1	1	1	1	1	1	1	1	1	1	1	1	1	1	1	1	1	1	1	1	1	1	1	1
Methanosarcina barkeri Fusaro	0	1	1	1	1	1	1	1	1	1	0	1	1	1	1	1	1	1	1	1	1	1	1	1	1	1	1	1
Methanosarcina flavescens E03.2	0	1	1	1	1	1	1	1	1	1	1	1	1	1	1	1	1	1	1	1	1	1	1	1	1	1	1	1
Methanosarcina horonobensis JCM 15518	0	0	1	1	1	1	1	1	1	1	1	1	1	1	1	1	1	1	1	1	1	1	0	1	1	1	1	1
Methanosarcina lacustris Z-7289	0	1	1	1	1	1	1	1	1	1	1	1	1	1	1	1	1	1	1	1	1	1	1	1	1	1	1	1
Methanosarcina mazei WWM610	0	1	1	1	1	1	1	1	1	1	0	1	1	1	1	1	1	1	1	1	1	1	1	1	1	1	1	1
Methanosarcina siciliae T4/M	0	1	1	1	1	1	1	1	1	1	1	1	1	1	1	1	1	1	1	1	1	1	1	1	1	1	1	1
Methanosarcina soligelidi SMA-21	0	1	1	1	1	1	1	1	1	1	0	1	1	1	1	1	1	1	1	1	1	1	1	1	1	1	1	1
Methanosarcina thermophila TM-1	0	1	1	1	1	1	1	1	1	1	1	1	1	1	1	1	1	1	1	1	1	1	1	1	1	1	1	1
Methanosarcina vacuolata Z-761	0	1	1	1	1	1	1	1	1	1	0	1	1	1	1	1	1	1	1	1	1	1	1	1	1	1	1	1
Methanosphaera stadtmanae DSM 3091	0	0	0	0	1	1	1	0	0	0	0	0	0	0	0	1	1	1	0	1	0	0	0	0	0	1	1	0
Methanosphaerula palustris E1-9c, DSM 19958	0	0	0	0	0	0	0	0	0	0	0	0	0	0	0	0	0	0	0	0	0	0	0	0	0	0	0	0
Methanospirillum hungatei JF-1	1	0	0	0	0	0	0	0	0	0	0	0	0	0	0	0	0	0	0	0	0	0	0	0	0	0	0	0
Methanothermobacter defluvii DSM 7466	1	0	0	0	0	0	0	0	0	0	0	0	0	0	0	0	0	0	0	0	0	0	0	0	0	0	0	0
Methanothermobacter marburgensis Marburg DSM 2133	1	0	0	0	0	0	0	0	0	0	0	0	0	0	0	0	0	0	0	0	0	0	0	0	0	0	0	0
Methanothermobacter thermautotrophicus Delta H	1	0	0	0	0	0	0	0	0	0	0	0	0	0	0	0	0	0	0	0	0	0	0	0	0	0	0	0
Methanothermobacter wolfeii SIV6	1	0	0	0	0	0	0	0	0	0	0	0	0	0	0	0	0	0	0	0	0	0	0	0	0	0	0	0
Methanothermococcus okinawensis IH1	1	0	0	0	0	0	0	0	0	0	0	0	0	0	0	0	0	0	0	0	0	0	0	0	0	0	0	0
Methanothermococcus thermolithotrophicus DSM 2095	1	0	0	0	0	0	1	0	0	0	0	0	0	0	1	0	0	0	0	1	0	1	0	0	0	0	0	0
Methanothermus fervidus V24S, DSM 2088	1	0	0	0	0	0	0	0	0	0	0	0	0	0	0	0	0	0	0	0	0	0	0	0	0	0	0	0
Methanothrix harundinacea 6Ac	1	0	0	0	0	0	0	0	0	0	0	0	0	0	0	0	0	0	0	0	0	0	0	0	0	0	0	0
Methanothrix soehngenii GP-6	1	0	0	0	0	0	0	0	0	0	0	0	0	0	0	0	0	0	0	0	0	0	0	0	0	0	0	0
Methanothrix thermoacetophila PT	1	0	0	0	0	0	0	0	0	0	0	0	0	0	0	0	0	0	0	0	0	0	0	0	0	0	0	0
Methanotorris formicicus Mc-S-70	1	0	0	0	0	0	0	0	0	0	0	0	0	0	0	0	0	0	0	0	0	0	0	0	0	0	0	0
Methanotorris igneus Kol5, DSM 5666	1	0	0	0	0	0	1	0	0	0	0	0	0	0	1	0	0	0	0	1	0	1	0	0	0	0	0	0
Methermicoccus shengliensis DSM 18856	0	1	1	0	1	1	1	1	1	0	0	0	1	1	1	1	1	1	0	1	1	1	1	1	1	1	1	0
